# Supplementary material for: Response of human oral mucosal epithelial cells to different storage temperatures: A structural and transcriptional study
Source: PLoS One. 2020 Dec 16;15(12):e0243914. doi: 10.1371/journal.pone.0243914 (PMC7744058; doi:10.1371/journal.pone.0243914)
Supplement: S1 Table — Among 30 studied genes, 12 were omitted (non-bolded genes). This study considered a log2-fold change significant at thresholds over 1 and under -1 (i.e., > two-fold change). Additionally, this approach was only applied to 4°C, 12°C and 24°C groups as all cells died upon storage at 37°C. (XLSX) [file pone.0243914.s001.xlsx]

## Sheet: Supplementary
		Fold Change (Log2)
Gene Symbol		4 °C		12 °C		24 °C		37 °C
BRCA2		-0.183889		0.600112		0.521222		-5.20367
CCNA2		-0.229778		0.445667		-0.717333		-4.96678
CCNH		-1.58778		-0.57211		1.08478		-2.49556
CDKN1A		-1.655		-1.056		-0.740444		-1.06633
CDKN2B		-0.362		0.604446		0.577555		0.519889
EFEMP1		-1.06522		0.318112		-1.85144		-1.87511
EPHA4		0.997		1.373		1.01367		0.389334
GADD45B		-1.45411		3.72733		1.99233		-0.891111
GAS5		-0.990667		0.0258897		-0.270222		-2.14633
HDAC6		-0.473555		-0.167443		-0.215889		-2.33767
HIST1H4B		4.53211		-0.621332		-2.883		-0.734444
HIST2H4A;HIST2H4B		-0.135555		-2.73644		-3.26989		-3.51178
HUS1		-0.491778		-0.417444		0.197		-2.50011
ITGB8		-0.224		0.245557		-0.0603333		-1.87067
RPL13A		-0.638445		0.523556		0.0588889		-1.51
RPSA		-1.04622		0.067223		-0.444111		-3.296
TAF1D		1.01056		0.216557		1.08444		-2.27911
TBRG4		-1.16989		-0.641222		-1.03933		-2.372
TGFB2		-0.522333		1.28789		1.15556		-2.192
HPRT1		-0.320889		0.247223		-0.723445		-3.87689
NAIP		-0.968556		0.52689		-0.0732223		-2.06033
CASP4		-1.50844		-0.614665		0.790778		-2.08122
IKBKE		-1.46289		-0.329443		-3.99911		-0.762444
PPARA		-1.63511		-1.299		-1.03589		-2.20233
TP53		-1.41344		-0.311887		-2.13767		-1.34133
KRT1		-0.679		0.891778		-1.39722		9.85644
KRT10		0.178777		-1.00511		0.00977782		9.77911
KPNA2		-0.909666		0.562556		-0.323889		-3.71156
GAPDH		-1.09389		0.569001		0.155861		-2.60625
S1 Table. The list of 30 genes examined using the TaqMan Gene Expression Array in this study. Among 30 studied genes, 12 were omitted (non-bolded genes). This study considered a log2-fold change significant at thresholds over 1 and under -1 (i.e., > two-fold change).
	Additionally, this approach was only applied to 4 °C, 12 °C and 24 °C groups as all cells died upon storage at 37 °C.
