# Supplementary material for: Response of human oral mucosal epithelial cells to different storage temperatures: A structural and transcriptional study
Source: PLoS One. 2020 Dec 16;15(12):e0243914. doi: 10.1371/journal.pone.0243914 (PMC7744058; doi:10.1371/journal.pone.0243914)
Supplement: S2 Table — Among 30 studied genes, 12 were omitted (non-bolded genes). This study considered a log2-fold change significant at thresholds over 1 and under -1 (i.e., > two-fold change). Additionally, this approach was only applied to 4°C, 12°C and 24°C groups as all cells died upon storage at 37°C. (XLSX) [file pone.0243914.s002.xlsx]

## Sheet: Supplementary
		Fold Change (Log2)
Gene Symbol		4 °C		12 °C		24 °C		37 °C
ΔNp63α		1.339		-0.244404		-2.56098		-1.10062
TJP1		1.286		0.256727		-0.836417		1.69642
CLND1		0.508		-0.775355		0.423683		2.35998
OCLN		0.198345		-1.70461		0.962849		2.21948
S2 Table. The list of 4 genes examined using RT-qPCR in this study. This study considered a log2-fold change significant at thresholds over 1 and under -1 (i.e., > two-fold change).
	Additionally, this approach was only applied to 4 °C, 12 °C and 24 °C groups as all cells died upon storage at 37 °C.
